# Supplementary material for: Pre-Degassed Microfluidic Chamber-Based Digital PCR Device for Meat Authentication Applications
Source: Micromachines (Basel). 2021 Jun 14;12(6):694. doi: 10.3390/mi12060694 (PMC8231815; doi:10.3390/mi12060694)
Supplement: Supplementary file 1 [file micromachines-12-00694-s001.zip]

Archive with 1 entries (1 files):
- micromachines-1251850-supplementary.pdf
